# Supplementary material for: The Use of vHIT in the Differential Diagnosis Between Vestibular Migraine and Meniere’s Disease: A Systematic Review and Meta-Analysis
Source: Audiol Res. 2025 Dec 19;16(1):1. doi: 10.3390/audiolres16010001 (PMC12821388; doi:10.3390/audiolres16010001)
Supplement: Supplementary file 1 [file audiolres-16-00001-s001.zip]

Archive with 1 entries (1 files):
- audiolres-4051875-supplementary.pdf
